# Supplementary material for: Optical Microneedle–Lens Array for Selective Photothermolysis
Source: Micromachines (Basel). 2024 May 30;15(6):725. doi: 10.3390/mi15060725 (PMC11206131; doi:10.3390/mi15060725)
Supplement: Supplementary file 1 [file micromachines-15-00725-s001.zip]

Archive with 1 entries (1 files):
- micromachines-3022257-supplementary.pdf
